# Supplementary material for: Characterization of Unknown Orthobunya-Like Viruses from India
Source: Viruses. 2018 Aug 24;10(9):451. doi: 10.3390/v10090451 (PMC6165560; doi:10.3390/v10090451)
Supplement: Supplementary file 1 [file viruses-10-00451-s001.zip]

Archive with 9 entries (9 files):
- Supplementary Table 1 - read and genome coverage_V4.xlsx
- Supplementary Table 2 - assembly details_V3.xlsx
- Supplementary Table 3 - Primers_V5.xlsx
- Supplementary Table 4 - Sequencing Primers_V4.xlsx
- Supplementary Table 5 - Comparison OyaCatQueManzanilla_V3.xlsx
- Supplementary Table 6 - Comparison OyaCatQueManzanilla_V3.xlsx
- Supplementary_Figure_1_V1.tif
- Supplementary_Figure_2_V2.tif
- Supplementary_Figure_3_V2.tif
