# Supplementary material for: Characterization of Unknown Orthobunya-Like Viruses from India
Source: Viruses. 2018 Aug 24;10(9):451. doi: 10.3390/v10090451 (PMC6165560; doi:10.3390/v10090451)
Supplement: Supplementary file 1 [file viruses-10-00451-s001.zip › Supplementary Table 1 - read and genome coverage_V4.xlsx]

## Sheet: Sheet1
	Table S1: Summary of JM1 viral read prevalence and viral genome coverage.
		Bunyavirus			CSFV	PERV
		L	M	S
	Original	31.5% (123,603/6,312)	29.3% (175,414/7,818)	6.4% (173,443/7,667)	0.69% (1507/203)	0.5% (948/172)
	CDC Isolates	43.1% (345,611/50,058)	30.8% (467,426/52,491)	3.9% (238,095/27,635)	0.18% (977/516)	0.09% (379/215)
