# Supplementary material for: Characterization of Unknown Orthobunya-Like Viruses from India
Source: Viruses. 2018 Aug 24;10(9):451. doi: 10.3390/v10090451 (PMC6165560; doi:10.3390/v10090451)
Supplement: Supplementary file 1 [file viruses-10-00451-s001.zip › Supplementary Table 2 - assembly details_V3.xlsx]

## Sheet: Sheet1
		Table S2: Assembly of Orthobunya-like viral contigs to genomes comprising the Manzanilla clade.
			Scaffold Details	L	M	S	Not Assembled
		Manzanilla	Mosquito, 2010, China	1760	414	127	1027
		Cat Que	Mosquito, 2004, Vietnam	1754	405	93	1076
		Oya	Mosquito, 2008, China	1755	405	93	1075
		Ingwavuma	Spectacled Weaver bird, 1959, S. Africa	1423	90	0	1815
		Mermet	Purple Martin bird, USA, 1964	1422	334	0	1572
