# Supplementary material for: Characterization of Unknown Orthobunya-Like Viruses from India
Source: Viruses. 2018 Aug 24;10(9):451. doi: 10.3390/v10090451 (PMC6165560; doi:10.3390/v10090451)
Supplement: Supplementary file 1 [file viruses-10-00451-s001.zip › Supplementary Table 3 - Primers_V5.xlsx]

## Sheet: Sheet1
		Supplementary Table 3: Confirmatory virus- and bacterial-specific RT-PCR primers.
		Name	Sequence (5' -> 3')	Reverse Transcription (°C)	Anneal (°C)	Size (bp)	Specificity	Reference
		orthob_L_3143_F	CTA GGC CAT GAC AAG GCA CA	55	53	1804	JM1	here
		orthob_L_4946_R	GCA TCT CAT CTG GAT CGG CA				JM1	here
		orthob_M_1126_F	GCG TAA TTA TGG CTA TAC TCC	50	50	1417	JM1	here
		orthob_M_2565_R	GTG CTA CAA TCA CCC ACG GA				JM1	here
		orthob_S_512_F	ACC GCC TCT CTG GAT ACC TT	55	53	358	JM1	here
		orthob_S_869_R	CAA GGA AGT GCA CCA ACA GC				JM1	here
		BVDV_all_F	CAT GCC CAT AGT AGG AC	55	55	250	All BVDV1 and BVDV2 isolates, and CSFV	Ridpath JF et al., Risatti GR et al.
		BVDV_all_R	CCA TGT GCC ATG TAC AG				All BVDV1 and BVDV2 isolates, and CSFV
		PERV_protease_F	GCT ACA ACC ATT AGC AAA ACT AAA AG	55	55	350	porcine endogenous retrovirus	Patience C. et al.
		PERV_protease_R	AAC CAG GAC TGT ATA TCT TGA TCA G				porcine endogenous retrovirus
		Mycoplasma_GPO-3_F	GGG AGC AAA CAG GAT TAG ATA CCC T	55	55	270	Mycoplasma spp.rRNA	Ossewaarde JM et al.
		Mycoplasma_MGSO_R	TGC ACC ATC TGT CAC TCT GTT AAC CTC				Mycoplasma spp.rRNA
