# Supplementary material for: Characterization of Unknown Orthobunya-Like Viruses from India
Source: Viruses. 2018 Aug 24;10(9):451. doi: 10.3390/v10090451 (PMC6165560; doi:10.3390/v10090451)
Supplement: Supplementary file 1 [file viruses-10-00451-s001.zip › Supplementary Table 4 - Sequencing Primers_V4.xlsx]

## Sheet: Sheet1
		Table S4: Primer pairs used in RT-PCR reactions for full genome sequencing of PB1.
		Primer pair used	Forward Primer Sequence	Reverse Primer Sequence	Size	Reference
		L gene
		Ing L Seq F1(10)-Ing L Seq R2 (850)	GTAGTGTACCCCTAGGTTACAACATACAACG	GGATATTGACCAGATGTGTTGAAGATC	840bp	this study
		Ing L Seq F2(750)-Ing L SeqR3 (1700)	CATTAGGTTTTCGTTCTGATGATGCATC	CTGAACTCGGCATCACAATACCGAAG	950bp	this study
		Ing L SeqF3 (1400)-Ing L SeqR4 (2340)	GTAAGGCCCAATACACCAATGTAGAAG	GCGAGATCGACTAAGACATGATG	940bp	this study
		Ing L SeqF4(2250) - Ing L SeqR5 (3000)	GATCTACGATCAATCTGGTTTCCTGG	GTTCACTTATCATCTCATCTGGATTGAG	750bp	this study
		Ing L SeqF5(2800)- Ing L SeqR6 (3600)	GGACAATAGACATCATCTGCAAGG	CTAATAGATTGGCACACTCTCTCATTACATC	800bp	this study
		Ing L SeqF6 (3400)-Ing L SeqR7 (4300)	GCTACTCCTACCTGATGAGTTAATGCAG	CCCATCATCAGTGGTAACTTCACTATC	900bp	this study
		Ing L SeqF7 (4100)-Ing L SeqR8 (5000)	GTTGGCTTAGAGGCAGGCAATTTG	CCTCTAGATGTGTCAAATCTCTAAGCATC	900bp	this study
		Ing L SeqF8 (4900) - Ing L SeqR9 (5700)	CACTCACCAGCACTAGTGTTGAGAGC	CAGTTCTGCACCTAACAATTGGTCATC	800bp	this study
		Ing L SeqF9 (5600)- Ing L SeqR10 (6150)	CACTGGTCCGATAGATCTAATTATTACTGG	GTGCCTTCCTAACTGTAGCATACTCG	750bp	this study
		Ing L SeqF10 (6030) - Ing L SeqR12 (6600)	GAGATTGAATATGCAGGTTTACAC	CGCACACGCTTCCACTTAATTGTC	600bp	this study
		Ing L SeqF10 (6030) - Ing L SeqR11 (6900)	GAGATTGAATATGCAGGTTTACAC	GTAGTGTGCCCCTAGGAAC	900bp	this study
		Catque L F1 (271)- Catque LR1 (955)	GGTATTGTACTCCGGACAATTACTATATAGAC	TGTTTTGCCATATCAGTGGTTACATTCC	684bp	this study
		Catque LF2 (1385)- Catque LR2(2337)	TGATCCTGATGTTATTAGGAAGTGCAGA	CAAAACATGATGTTTCTCATGCAGCC	952bp	this study
		Catque LF2 (2337)-Catque LR3 (4055)	GGCTGCATGAGAAACATCATGTTTTG	TTGTAATTCAGAATTAAGTAGGCCACAC	1718bp	this study
		Catque LF3 (4127)-Catque LR4 (4828)	GGATGTCTCCGATAACACATCAAAGG	TTGCCCGAGCCTCTCTTGCTC	701bp	this study
		Catque LF4 (4828) - Catque LR5 (5377)	GAGCAAGAGAGGCTCGGGCAA	AAGAATGGCACCCTGGATTCTTC	549bp	this study
		M gene
		INGM33F-INGM630R	TGC AAT AGC TTC AGC ACA CC	TTC AAG ATT CTG GCA CAT AGA TTC	600bp	this study
		INGM443F-INGM1231R	AAA TGG CTG GTT TAA GCA AA	CAC AGA TGA GTT GAA TCT TAG TCC A	800bp	this study
		INGM863F-INGM1502R	CCA TCG GAT ATG TGG AGC TT	AAA ATG GCC AAA GCA TCT TG	640bp	this study
		INGM1255F-INGM2243R	GAC AAA TAG GTG CGG GAC AT	CAT AGA GTG GGG CTC TTT GC	988bp	this study
		INGM2009F-INGM2543R	GCA GCA GGG AAT TCA GAC TC	CCA TGA GAC CCC AGA AAT TG	540bp	this study
		INGM2420F-INGM3222R	GGC TAG ATG CGG ATA CTG CT	TCC ATC CTG CTT TGG GAT AC	800bp	this study
		INGM3122F-INGM3708R	GTA TCC CAA AGC AGG ATG GA	AGT GCA ATC CGG AAG TTC AT	590bp	this study
		INGM3502F-INGM4263R	TCA CTG ATA GGC CAG GGA AC	CCG CTA AGA ACT CCA TCT CG	760bp	this study
		S gene
		Catque_S_101F-Catque_S_549R	TCCGGAGGCACAATATGTGGC	AGTACGCGGTGCATCTCAATCAC	448bp	this study
		CatQue_SF_1- CatQue_SR_1	ACTCCACAATTCAAAAACTTAAAGTCC	CTCATCCATTGTTCTGCAGTCAGTG	620bp	this study
		CatQue_SF_2- CatQue_SR_2	ATTGAGATGCACCGCGTACTGA	TAGTGTGCTCCCAATTCAAAGATG	450bp	this study
