# Supplementary material for: Characterization of Unknown Orthobunya-Like Viruses from India
Source: Viruses. 2018 Aug 24;10(9):451. doi: 10.3390/v10090451 (PMC6165560; doi:10.3390/v10090451)
Supplement: Supplementary file 1 [file viruses-10-00451-s001.zip › Supplementary Table 5 - Comparison OyaCatQueManzanilla_V3.xlsx]

## Sheet: Sheet1
		Table S5: Comparison of JM1 versus Manzanilla and Utinga clade genomes
			S		M		L
			nucleotide	amino acid	nucleotide	amino acid	nucleotide	amino acid
		Manzanilla, strain DHL10M107	69.39	99.57	90.44	96.23	93.22	98.63
		Cat Que, strain VN04-2108	78.22	99.57	89.57	96.44	93.18	98.85
		Oya, strain SC0806	78.53	99.57	89.53	96.37	92.59	98.94
		Ingwavuma, strain SAAn4165	71.31	92.28	70.59	79.41	77.35	90.05
		Mermet, strain AV782	69.39	95.71	72.02	80.74	75.76	90.23
		Manzanilla, strain TRVL3586	71.09	95.7	71.57	78.58	76.96	89.17
		Balagodu, PB1	86.26	97.85	75.13	83.1	79.37	92.79
		Utive, strain PanAn48878	55.27	72.84	57.02	53.35	66.24	67.49
		Utinga, strain BeAn84785	54.32	72.84	57.22	53.91	66.21	67.58
