# Supplementary material for: Characterization of Unknown Orthobunya-Like Viruses from India
Source: Viruses. 2018 Aug 24;10(9):451. doi: 10.3390/v10090451 (PMC6165560; doi:10.3390/v10090451)
Supplement: Supplementary file 1 [file viruses-10-00451-s001.zip › Supplementary Table 6 - Comparison OyaCatQueManzanilla_V3.xlsx]

## Sheet: Sheet1
		Table S6: Comparison of PB1 versus Manzanilla and Utinga clade genomes
			S		M		L
			nucleotide	amino acid	nucleotide	amino acid	nucleotide	amino acid
		Manzanilla, strain DHL10M107	90.46	98.28	75.3	83.25	79.25	92.97
		Cat Que, strain VN04-2108	90.46	98.28	75.07	83.32	79.42	93.1
		Oya, strain SC0806	84.18	98.28	75.19	83.32	79.1	93.06
		Ingwavuma, strain SAAn4165	82.75	93.13	75.17	85.11	78.59	93.68
		Mermet, strain AV782	83.29	96.14	77.02	86.83	77.85	92.88
		Mazanilla, strain TRVL3586	81.65	95.7	77.19	84.39	77.18	90.27
		Cat Que, JM1	86.26	97.85	75.13	83.1	79.37	92.79
		Utive, strain PanAn48878	56.92	71.55	59.92	54.72	66.18	68.16
		Utinga, strain BeAn84785	56.59	71.55	59.99	55.65	66.22	68.11
